# Supplementary material for: Gastric Neoplasm Risk with DPP-4 Inhibitors, GLP-1 Receptor Agonists, and SGLT2 Inhibitors: Network Meta-Analysis of Randomized Trials
Source: Int J Mol Sci. 2026 Mar 13;27(6):2619. doi: 10.3390/ijms27062619 (PMC13026302; doi:10.3390/ijms27062619)
Supplement: Supplementary file 1 [file ijms-27-02619-s001.zip]

Archive with 1 entries (1 files):
- ijms-4126376-supplementary.pdf
